# Supplementary material for: Ectoparasitism of the Flightless Drosophila melanogaster and D. hydei by the Mite Blattisocius mali (Acari: Blattisociidae)
Source: Insects. 2023 Jan 31;14(2):146. doi: 10.3390/insects14020146 (PMC9961106; doi:10.3390/insects14020146)
Supplement: Supplementary file 1 [file insects-14-00146-s001.zip]

Archive with 2 entries (2 files):
- File S1-DNA barcoding identification of the studied flightless fruit flies to species level.pdf
- File S2.pdf
